# Supplementary material for: HSP90A inhibition promotes anti-tumor immunity by reversing multi-modal resistance and stem-like property of immune-refractory tumors
Source: Nat Commun. 2020 Jan 28;11:562. doi: 10.1038/s41467-019-14259-y (PMC6987099; doi:10.1038/s41467-019-14259-y)
Supplement: Supplementary file 3 — Source Data [file 41467_2019_14259_MOESM3_ESM.xlsx]

## Sheet: Fig. 1b
Fig. 1b
	(by Bio-Rad CFX Manager 3.0)
	CaSki P0	1	1.026	0.98		1.002	0.0188326
	CaSki P3	2.14	2.46	2.3066		2.3022	0.130676

## Sheet: Fig. 1c
Fig. 1c
	CaSki P0				CaSki P3
	siGFP		siHSP90		siGFP		siHSP90
	without CTL	with CTL	without CTL	with CTL	without CTL	with CTL	without CTL	with CTL
	3.92	12.94	2.95	17.05	2.85	2.38	4.78	17.85
	3.99	12.55	3.35	13.7	2.68	3.36	4.99	17.15
	3.69	13.53	4.02	15.24	2.88	2.4	4.88	16.6
A	3.86667	13.0067	3.44	15.33	2.80333	2.71333	4.88333	17.2
SD	0.15695	0.49339	0.540648	1.67681	0.107858	0.560119	0.10504	0.626498

## Sheet: Fig. 1d
Fig. 1d
	Caski P0										Caski P3
	siGFP					siHSP90AA1					siGFP					siHSP90AA1
	ciaplatin 0	ciaplatin 2uM	ciaplatin 4uM	ciaplatin 8uM		ciaplatin 0	ciaplatin 2uM	ciaplatin 4uM	ciaplatin 8uM		ciaplatin 0	ciaplatin 2uM	ciaplatin 4uM	ciaplatin 8uM		ciaplatin 0	ciaplatin 2uM	ciaplatin 4uM	ciaplatin 8uM
	0.4559	0.3559	0.325	0.2714		0.4104	0.3753	0.3375	0.2046		0.7461	0.7531	0.7008	0.5671		0.4604	0.4595	0.3755	0.2018
	0.3892	0.34959	0.3612	0.2581		0.418	0.3594	0.3529	0.2081		0.7862	0.7959	0.7482	0.6267		0.4765	0.4626	0.3844	0.2049
	0.4029	0.3545	0.3316	0.2078		0.4062	0.349	0.3276	0.2139		0.8426	0.7642	0.7254	0.6021		0.5406	0.4285	0.4084	0.2147
A	0.416	0.35333	0.339267	0.245767		0.411533	0.361233	0.339333	0.208867	A	0.791633	0.771067	0.7248	0.598633		0.4925	0.4502	0.389433	0.207133
SD	0.0287626	0.00270564	0.0157415	0.0273901		0.00488353	0.0108149	0.0104097	0.00383522	SD	0.0395829	0.0181351	0.0193556	0.0244548		0.0346411	0.0153963	0.0138949	0.00549808
	109.591	85.5529	78.125	65.2404		99.7246	91.1955	82.0104	49.7165		94.2482	95.1324	88.5258	71.6367		93.4822	93.2995	76.2437	40.9746
	93.5577	84.0361	86.8269	62.0433		101.571	87.3319	85.7525	50.567		99.3137	100.539	94.5135	79.1654		96.7513	93.9289	78.0508	41.6041
	96.851	85.2163	79.7115	49.9519		98.704	84.8048	79.6047	51.9763		106.438	96.5346	91.6333	76.0579		109.766	87.0051	82.9239	43.5939
A	100	84.9351	81.5545	59.0785		100	87.7774	82.4559	50.7533	A	100	97.402	91.5575	75.62		100	91.4112	79.0728	42.0575
SD	6.91408	0.650393	3.78402	6.58415		1.18667	2.62795	2.5295	0.931933	SD	5.00015	2.29085	2.44502	3.08915		7.03373	3.12616	2.8213	1.11636

## Sheet: Fig. 1e
Fig. 1e
	Caski P0										Caski P3
	siGFP					siHSP90AA1					siGFP					siHSP90AA1
	IR 0	IR 1Gy	IR 2Gy	IR 4Gy		IR 0	IR 1Gy	IR 2Gy	IR 4Gy		IR 0	IR 1Gy	IR 2Gy	IR 4Gy		IR 0	IR 1Gy	IR 2Gy	IR 4Gy
	0.6684	0.5206	0.4412	0.3077		0.7861	0.6068	0.5822	0.3769		0.463	0.4591	0.4322	0.3417		0.6063	0.5893	0.4714	0.3652
	0.6845	0.5087	0.4537	0.3494		0.7868	0.584	0.591	0.3552		0.4653	0.4703	0.4386	0.372		0.6533	0.5802	0.4954	0.3774
	0.682	0.5304	0.5388	0.3358		0.8132	0.6179	0.5749	0.3691		0.4755	0.485	0.4413	0.3679		0.6227	0.6357	0.52	0.3634
A	0.6783	0.5199	0.4779	0.330967		0.795367	0.6029	0.5827	0.367067	A	0.467933	0.471467	0.437367	0.360533		0.627433	0.601733	0.4956	0.368667
SD	0.00707437	0.0088728	0.0433641	0.0173636		0.0126133	0.0141117	0.0065823	0.0089749	SD	0.00543221	0.0106058	0.00381605	0.013422		0.0194774	0.0243037	0.0198414	0.00621897
	98.5405	76.7507	65.045	45.3634		98.8349	76.2919	73.1989	47.3869		98.9457	98.1123	92.3636	73.0232		96.6318	93.9223	75.1315	58.2054
	100.914	74.9963	66.8878	51.5111		98.9229	73.4253	74.3054	44.6586		99.4372	100.506	93.7313	79.4985		104.123	92.472	78.9566	60.1498
	100.545	78.1955	79.4339	49.5061		102.242	77.6874	72.2811	46.4063		101.617	103.647	94.3083	78.6223		99.2456	101.318	82.8773	57.9185
A	100	76.6475	70.4556	48.7936		100	75.8015	73.2618	46.1506	A	100	100.755	93.4677	77.048		100	95.9039	78.9885	58.7579
SD	1.04296	1.30809	6.39306	2.55987		1.58585	1.77424	0.827581	1.1284	SD	1.16089	2.26651	0.815511	2.86835		3.1043	3.87351	3.16231	0.991176

## Sheet: Fig. 1f
Fig. 1f
	CaSki P0 sicontrol	CaSki P0 siHSP90AA1			CaSki P3 sicontrol	CaSki P3 siHSP90AA1
	28	18			50	15
	26	19			38	28
	29	20			48	18
A	27.6667	19		A	45.3333	20.3333
SD	1.52753	1		SD	6.4291	6.80686

## Sheet: Fig. 1g
Fig. 1g
		Tumorigenicity
		CaSki P3
		siGFP	siHSP90AA1-#1
	0	0	0
	3	0	0
	4	0	0
	5	0	0
	5	50	0
	6	50	0
	6	83.3333	0
	7	83.3333	0
	7	83.3333	16.6667
	9	83.3333	16.6667
	9	100	33.3333
	11	100	33.3333
	11	100	33.3333

## Sheet: Fig. 2b
Fig. 2b
	(by Bio-Rad CFX Manager 3.0)
								A	SD
	HSP90AA1	CaSki P3 siG	*	1	0.962	1.041		1.001	0.0322594
	HSP90AA1	CaSki P3 siN		0.451	0.411	0.492		0.451333	0.033069

## Sheet: Fig. 2d
Fig. 2d
	(by Bio-Rad CFX Manager 3.0)
								A	SD
	HSP90AA1	CaSki no	*	1.01	0.89	1.1		1	0.0860233
	HSP90AA1	CaSki nanog		2.04	2.3	1.78		2.04	0.212289

## Sheet: Fig. 2f
Fig. 2f
	(by Bio-Rad CFX Manager 3.0)
								A	SD
	HSP90AA1	293 no	*	1	0.97	1.03		1	0.0244949
	HSP90AA1	293 NANOG		1.81	2.02	1.6		1.81	0.171464
	HSP90AA1	293 NANOGmut		0.87	0.55	1.19		0.87	0.261279

## Sheet: Fig. 2h
Fig. 2h
	pGL3-HSP90AA1 WT		A	SD
	293 no		1.3739	1.5595	1.1795		1.37097	0.155148
	293 NANOG		11.8131	14.0925	9.5112		11.8056	1.87032
	293 NANOGmut		2.7175	2.835	2.5955		2.716	0.0977812
	pGL3-HSP90AA1 MUT
	293 no		1.3909	1.9259	0.8559		1.3909	0.436826
	293 NANOG		2.4092	2.615	2.182		2.40207	0.176843
	293 NANOGmut		2.2304	2.4303	2.03		2.23023	0.163422

[truncated: 64 more sheets: Fig. 2j, Fig. 3b, Fig. 3d, Fig. 3e, Fig. 3f, Fig. 3g, Fig. 4a, Fig. 4b, Fig. 4h, Fig. 5a, Fig. 5b, Fig. 5c, Fig. 5d, Fig. 5e, Fig. 6b, Fig. 6c, Fig. 6d, Fig. 6f, Fig. 6g, Fig. 6h …]
